# Supplementary material for: Foraging Patterns of Two Sympatric Wasp Species: The Worldwide Invasive Polistes dominula and the Native Hypodynerus labiatus
Source: Insects. 2025 Dec 27;17(1):38. doi: 10.3390/insects17010038 (PMC12842431; doi:10.3390/insects17010038)
Supplement: Supplementary file 1 [file insects-17-00038-s001.zip]

Archive with 1 entries (1 files):
- insects-3983645-supplementary.xlsx
