# Supplementary material for: Foraging Patterns of Two Sympatric Wasp Species: The Worldwide Invasive Polistes dominula and the Native Hypodynerus labiatus
Source: Insects. 2025 Dec 27;17(1):38. doi: 10.3390/insects17010038 (PMC12842431; doi:10.3390/insects17010038)
Supplement: Supplementary file 1 [file insects-17-00038-s001.zip › insects-3983645-supplementary.xlsx]

## Sheet: Polistes dominula
Supplementary Material S1. Raw data of wasp strata choices (1 = chosen dish, 0 = dish not chosen) recorded for each height (ground level, 50 cm, and 1 m) and environmental condition (open and closed).
Species	Stratum	Environments	Choice		1 = dish chosen, 0 = dish not chosen
Polistes dominula	Ground level	open	1
Polistes dominula	Ground level	open	1
Polistes dominula	Ground level	open	1
Polistes dominula	Ground level	open	1
Polistes dominula	Ground level	open	0
Polistes dominula	Ground level	open	1
Polistes dominula	Ground level	open	1
Polistes dominula	Ground level	open	1
Polistes dominula	Ground level	open	1
Polistes dominula	Ground level	open	1
Polistes dominula	Ground level	open	1
Polistes dominula	Ground level	open	1
Polistes dominula	Ground level	open	1
Polistes dominula	Ground level	open	1
Polistes dominula	Ground level	open	1
Polistes dominula	Ground level	open	1
Polistes dominula	Ground level	open	1
Polistes dominula	Ground level	open	1
Polistes dominula	Ground level	open	0
Polistes dominula	Ground level	open	0
Polistes dominula	Ground level	open	0
Polistes dominula	Ground level	open	1
Polistes dominula	Ground level	open	1
Polistes dominula	Ground level	open	1
Polistes dominula	Ground level	open	1
Polistes dominula	Ground level	open	1
Polistes dominula	Ground level	open	1
Polistes dominula	Ground level	open	1
Polistes dominula	Ground level	open	1
Polistes dominula	Ground level	open	0
Polistes dominula	Ground level	open	1
Polistes dominula	Ground level	open	1
Polistes dominula	Ground level	open	1
Polistes dominula	Ground level	open	1
Polistes dominula	Ground level	open	1
Polistes dominula	Ground level	open	1
Polistes dominula	Ground level	open	0
Polistes dominula	Ground level	open	0
Polistes dominula	Ground level	open	1
Polistes dominula	Ground level	open	0
Polistes dominula	Ground level	closed	0
Polistes dominula	Ground level	closed	0
Polistes dominula	Ground level	closed	1
Polistes dominula	Ground level	closed	1
Polistes dominula	Ground level	closed	0
Polistes dominula	Ground level	closed	1
Polistes dominula	Ground level	closed	1
Polistes dominula	Ground level	closed	0
Polistes dominula	Ground level	closed	0
Polistes dominula	Ground level	closed	0
Polistes dominula	Ground level	closed	0
Polistes dominula	Ground level	closed	1
Polistes dominula	Ground level	closed	1
Polistes dominula	Ground level	closed	1
Polistes dominula	Ground level	closed	0
Polistes dominula	Ground level	closed	0
Polistes dominula	Ground level	closed	0
Polistes dominula	Ground level	closed	1
Polistes dominula	Ground level	closed	1
Polistes dominula	Ground level	closed	0
Polistes dominula	Ground level	closed	1
Polistes dominula	Ground level	closed	1
Polistes dominula	Ground level	closed	0
Polistes dominula	Ground level	closed	0
Polistes dominula	Ground level	closed	0
Polistes dominula	Ground level	closed	0
Polistes dominula	Ground level	closed	1
Polistes dominula	Ground level	closed	1
Polistes dominula	Ground level	closed	1
Polistes dominula	Ground level	closed	1
Polistes dominula	Ground level	closed	1
Polistes dominula	Ground level	closed	1
Polistes dominula	Ground level	closed	0
Polistes dominula	Ground level	closed	0
Polistes dominula	Ground level	closed	0
Polistes dominula	Ground level	closed	0
Polistes dominula	Ground level	closed	0
Polistes dominula	Ground level	closed	0
Polistes dominula	Ground level	closed	0
Polistes dominula	Ground level	closed	0
Polistes dominula	50 cm	open	0
Polistes dominula	50 cm	open	0
Polistes dominula	50 cm	open	0
Polistes dominula	50 cm	open	0
Polistes dominula	50 cm	open	1
Polistes dominula	50 cm	open	0
Polistes dominula	50 cm	open	0
Polistes dominula	50 cm	open	0
Polistes dominula	50 cm	open	0
Polistes dominula	50 cm	open	0
Polistes dominula	50 cm	open	0
Polistes dominula	50 cm	open	0
Polistes dominula	50 cm	open	0
Polistes dominula	50 cm	open	0
Polistes dominula	50 cm	open	0
Polistes dominula	50 cm	open	0
Polistes dominula	50 cm	open	0
Polistes dominula	50 cm	open	0
Polistes dominula	50 cm	open	1
Polistes dominula	50 cm	open	0
Polistes dominula	50 cm	open	0
Polistes dominula	50 cm	open	0
Polistes dominula	50 cm	open	0
Polistes dominula	50 cm	open	0
Polistes dominula	50 cm	open	0
Polistes dominula	50 cm	open	0
Polistes dominula	50 cm	open	0
Polistes dominula	50 cm	open	0
Polistes dominula	50 cm	open	0
Polistes dominula	50 cm	open	0
Polistes dominula	50 cm	open	0
Polistes dominula	50 cm	open	0
Polistes dominula	50 cm	open	0
Polistes dominula	50 cm	open	0
Polistes dominula	50 cm	open	0
Polistes dominula	50 cm	open	0
Polistes dominula	50 cm	open	1
Polistes dominula	50 cm	open	1
Polistes dominula	50 cm	open	0
Polistes dominula	50 cm	open	0
Polistes dominula	50 cm	closed	1
Polistes dominula	50 cm	closed	1
Polistes dominula	50 cm	closed	0
Polistes dominula	50 cm	closed	0
Polistes dominula	50 cm	closed	1
Polistes dominula	50 cm	closed	0
Polistes dominula	50 cm	closed	0
Polistes dominula	50 cm	closed	1
Polistes dominula	50 cm	closed	0
Polistes dominula	50 cm	closed	0
Polistes dominula	50 cm	closed	0
Polistes dominula	50 cm	closed	0
Polistes dominula	50 cm	closed	0
Polistes dominula	50 cm	closed	0
Polistes dominula	50 cm	closed	1
Polistes dominula	50 cm	closed	1
Polistes dominula	50 cm	closed	1
Polistes dominula	50 cm	closed	0
Polistes dominula	50 cm	closed	0
Polistes dominula	50 cm	closed	1
Polistes dominula	50 cm	closed	0
Polistes dominula	50 cm	closed	0
Polistes dominula	50 cm	closed	1
Polistes dominula	50 cm	closed	1
Polistes dominula	50 cm	closed	1
Polistes dominula	50 cm	closed	0
Polistes dominula	50 cm	closed	0
Polistes dominula	50 cm	closed	0
Polistes dominula	50 cm	closed	0
Polistes dominula	50 cm	closed	0
Polistes dominula	50 cm	closed	0
Polistes dominula	50 cm	closed	0
Polistes dominula	50 cm	closed	1
Polistes dominula	50 cm	closed	1
Polistes dominula	50 cm	closed	1
Polistes dominula	50 cm	closed	1
Polistes dominula	50 cm	closed	0
Polistes dominula	50 cm	closed	0
Polistes dominula	50 cm	closed	0
Polistes dominula	50 cm	closed	0
Polistes dominula	1 m	open	0
Polistes dominula	1 m	open	0
Polistes dominula	1 m	open	0
Polistes dominula	1 m	open	0
Polistes dominula	1 m	open	0
Polistes dominula	1 m	open	0
Polistes dominula	1 m	open	0
Polistes dominula	1 m	open	0
Polistes dominula	1 m	open	0
Polistes dominula	1 m	open	0
Polistes dominula	1 m	open	0
Polistes dominula	1 m	open	0
Polistes dominula	1 m	open	0
Polistes dominula	1 m	open	0
Polistes dominula	1 m	open	0
Polistes dominula	1 m	open	0
Polistes dominula	1 m	open	0
Polistes dominula	1 m	open	0
Polistes dominula	1 m	open	0
Polistes dominula	1 m	open	1
Polistes dominula	1 m	open	1
Polistes dominula	1 m	open	0
Polistes dominula	1 m	open	0
Polistes dominula	1 m	open	0
Polistes dominula	1 m	open	0
Polistes dominula	1 m	open	0
Polistes dominula	1 m	open	0
Polistes dominula	1 m	open	0
Polistes dominula	1 m	open	0
Polistes dominula	1 m	open	1
Polistes dominula	1 m	open	0
Polistes dominula	1 m	open	0
Polistes dominula	1 m	open	0
Polistes dominula	1 m	open	0
Polistes dominula	1 m	open	0
Polistes dominula	1 m	open	0
Polistes dominula	1 m	open	0
Polistes dominula	1 m	open	0
Polistes dominula	1 m	open	0
Polistes dominula	1 m	open	1
Polistes dominula	1m	closed	0
Polistes dominula	1m	closed	0
Polistes dominula	1m	closed	0
Polistes dominula	1m	closed	0
Polistes dominula	1m	closed	0
Polistes dominula	1m	closed	0
Polistes dominula	1m	closed	0
Polistes dominula	1m	closed	0
Polistes dominula	1m	closed	1
Polistes dominula	1m	closed	1
Polistes dominula	1m	closed	1
Polistes dominula	1m	closed	0
Polistes dominula	1m	closed	0
Polistes dominula	1m	closed	0
Polistes dominula	1m	closed	0
Polistes dominula	1m	closed	0
Polistes dominula	1m	closed	0
Polistes dominula	1m	closed	0
Polistes dominula	1m	closed	0
Polistes dominula	1m	closed	0
Polistes dominula	1m	closed	0
Polistes dominula	1m	closed	0
Polistes dominula	1m	closed	0
Polistes dominula	1m	closed	0
Polistes dominula	1m	closed	0
Polistes dominula	1m	closed	1
Polistes dominula	1m	closed	0
Polistes dominula	1m	closed	0
Polistes dominula	1m	closed	0
Polistes dominula	1m	closed	0
Polistes dominula	1m	closed	0
Polistes dominula	1m	closed	0
Polistes dominula	1m	closed	0
Polistes dominula	1m	closed	0
Polistes dominula	1m	closed	0
Polistes dominula	1m	closed	0
Polistes dominula	1m	closed	1
Polistes dominula	1m	closed	1
Polistes dominula	1m	closed	1
Polistes dominula	1m	closed	1

## Sheet: Hypodynerus labiatus
Species	Stratum	Environments	Choice		1 = chosen dish, 0 = dish not chosen
Hypodynerus labiatus	Ground level	open	0
Hypodynerus labiatus	Ground level	open	0
Hypodynerus labiatus	Ground level	open	0
Hypodynerus labiatus	Ground level	open	0
Hypodynerus labiatus	Ground level	open	1
Hypodynerus labiatus	Ground level	open	0
Hypodynerus labiatus	Ground level	open	0
Hypodynerus labiatus	Ground level	open	0
Hypodynerus labiatus	Ground level	open	0
Hypodynerus labiatus	Ground level	open	0
Hypodynerus labiatus	Ground level	open	0
Hypodynerus labiatus	Ground level	open	0
Hypodynerus labiatus	Ground level	open	0
Hypodynerus labiatus	Ground level	open	0
Hypodynerus labiatus	Ground level	open	0
Hypodynerus labiatus	Ground level	open	0
Hypodynerus labiatus	Ground level	open	0
Hypodynerus labiatus	Ground level	open	0
Hypodynerus labiatus	Ground level	open	0
Hypodynerus labiatus	Ground level	closed	0
Hypodynerus labiatus	Ground level	closed	0
Hypodynerus labiatus	Ground level	closed	0
Hypodynerus labiatus	Ground level	closed	0
Hypodynerus labiatus	Ground level	closed	0
Hypodynerus labiatus	Ground level	closed	0
Hypodynerus labiatus	Ground level	closed	0
Hypodynerus labiatus	Ground level	closed	0
Hypodynerus labiatus	Ground level	closed	0
Hypodynerus labiatus	Ground level	closed	0
Hypodynerus labiatus	Ground level	closed	0
Hypodynerus labiatus	Ground level	closed	0
Hypodynerus labiatus	Ground level	closed	0
Hypodynerus labiatus	Ground level	closed	0
Hypodynerus labiatus	Ground level	closed	0
Hypodynerus labiatus	Ground level	closed	0
Hypodynerus labiatus	Ground level	closed	0
Hypodynerus labiatus	Ground level	closed	0
Hypodynerus labiatus	Ground level	closed	0
Hypodynerus labiatus	50 cm	open	1
Hypodynerus labiatus	50 cm	open	1
Hypodynerus labiatus	50 cm	open	0
Hypodynerus labiatus	50 cm	open	0
Hypodynerus labiatus	50 cm	open	0
Hypodynerus labiatus	50 cm	open	0
Hypodynerus labiatus	50 cm	open	0
Hypodynerus labiatus	50 cm	open	0
Hypodynerus labiatus	50 cm	open	0
Hypodynerus labiatus	50 cm	open	0
Hypodynerus labiatus	50 cm	open	0
Hypodynerus labiatus	50 cm	open	0
Hypodynerus labiatus	50 cm	open	0
Hypodynerus labiatus	50 cm	open	0
Hypodynerus labiatus	50 cm	open	0
Hypodynerus labiatus	50 cm	open	0
Hypodynerus labiatus	50 cm	open	0
Hypodynerus labiatus	50 cm	open	0
Hypodynerus labiatus	50 cm	open	0
Hypodynerus labiatus	50 cm	closed	0
Hypodynerus labiatus	50 cm	closed	1
Hypodynerus labiatus	50 cm	closed	1
Hypodynerus labiatus	50 cm	closed	0
Hypodynerus labiatus	50 cm	closed	0
Hypodynerus labiatus	50 cm	closed	1
Hypodynerus labiatus	50 cm	closed	1
Hypodynerus labiatus	50 cm	closed	1
Hypodynerus labiatus	50 cm	closed	0
Hypodynerus labiatus	50 cm	closed	1
Hypodynerus labiatus	50 cm	closed	1
Hypodynerus labiatus	50 cm	closed	0
Hypodynerus labiatus	50 cm	closed	0
Hypodynerus labiatus	50 cm	closed	0
Hypodynerus labiatus	50 cm	closed	0
Hypodynerus labiatus	50 cm	closed	0
Hypodynerus labiatus	50 cm	closed	0
Hypodynerus labiatus	50 cm	closed	1
Hypodynerus labiatus	50 cm	closed	0
Hypodynerus labiatus	1 m	open	0
Hypodynerus labiatus	1 m	open	0
Hypodynerus labiatus	1 m	open	1
Hypodynerus labiatus	1 m	open	1
Hypodynerus labiatus	1 m	open	0
Hypodynerus labiatus	1 m	open	0
Hypodynerus labiatus	1 m	open	0
Hypodynerus labiatus	1 m	open	0
Hypodynerus labiatus	1 m	open	0
Hypodynerus labiatus	1 m	open	0
Hypodynerus labiatus	1 m	open	0
Hypodynerus labiatus	1 m	open	0
Hypodynerus labiatus	1 m	open	0
Hypodynerus labiatus	1 m	open	0
Hypodynerus labiatus	1 m	open	0
Hypodynerus labiatus	1 m	open	0
Hypodynerus labiatus	1 m	open	0
Hypodynerus labiatus	1 m	open	0
Hypodynerus labiatus	1 m	open	0
Hypodynerus labiatus	1 m	closed	1
Hypodynerus labiatus	1 m	closed	0
Hypodynerus labiatus	1 m	closed	0
Hypodynerus labiatus	1 m	closed	1
Hypodynerus labiatus	1 m	closed	1
Hypodynerus labiatus	1 m	closed	0
Hypodynerus labiatus	1 m	closed	0
Hypodynerus labiatus	1 m	closed	0
Hypodynerus labiatus	1 m	closed	1
Hypodynerus labiatus	1 m	closed	0
Hypodynerus labiatus	1 m	closed	0
Hypodynerus labiatus	1 m	closed	1
Hypodynerus labiatus	1 m	closed	1
Hypodynerus labiatus	1 m	closed	1
Hypodynerus labiatus	1 m	closed	1
Hypodynerus labiatus	1 m	closed	1
Hypodynerus labiatus	1 m	closed	1
Hypodynerus labiatus	1 m	closed	0
Hypodynerus labiatus	1 m	closed	1
